# Supplementary material for: Role of Whole Grain Consumption in Glycaemic Control of Diabetic Patients: A Systematic Review and Meta-Analysis of Randomized Controlled Trials
Source: Nutrients. 2021 Dec 27;14(1):109. doi: 10.3390/nu14010109 (PMC8746707; doi:10.3390/nu14010109)
Supplement: Supplementary file 1 [file nutrients-14-00109-s001.zip]

Archive with 1 entries (1 files):
- nutrients-1509860-supplementary.pdf
